# Supplementary material for: Methylphenidate Differentially Affects Intrinsic Functional Connectivity of the Salience Network in Adult ADHD Treatment Responders and Non-Responders
Source: Biology (Basel). 2022 Sep 6;11(9):1320. doi: 10.3390/biology11091320 (PMC9495306; doi:10.3390/biology11091320)
Supplement: Supplementary file 1 [file biology-11-01320-s001.zip]

Archive with 1 entries (1 files):
- biology-1863260-supplementary.pdf
